# Supplementary material for: Recurrence Rates and Patterns after Radical Resection of Lung Carcinoids
Source: Cancers (Basel). 2024 Aug 27;16(17):2978. doi: 10.3390/cancers16172978 (PMC11394051; doi:10.3390/cancers16172978)
Supplement: Supplementary file 1 [file cancers-16-02978-s001.zip]

Archive with 1 entries (1 files):
- Supplementary figure S1.tiff
